# Supplementary material for: Hyphalus shiyuensis sp. nov. from Xisha Islands, China (Coleoptera, Limnichidae, Hyphalinae)
Source: Zookeys. 2020 Jun 16;941:91–9. doi: 10.3897/zookeys.941.48873 (PMC7311481; doi:10.3897/zookeys.941.48873)
Supplement: XML Treatment for Hyphalus shiyuensis [file zookeys.941.48873-treatment1.xml]

<!DOCTYPE tp:taxon-treatment
  PUBLIC "-//TaxonX//DTD Taxonomic Treatment Publishing DTD v0 20100105//EN" "tax-treatment-NSO.dtd">
<tp:taxon-treatment xmlns:tp="http://www.plazi.org/taxpub"><tp:treatment-meta><kwd-group><label>Taxon classification</label><kwd><named-content xmlns:xlink="http://www.w3.org/1999/xlink" content-type="kingdom">Animalia</named-content></kwd><kwd><named-content xmlns:xlink="http://www.w3.org/1999/xlink" content-type="order">Coleoptera</named-content></kwd><kwd><named-content xmlns:xlink="http://www.w3.org/1999/xlink" content-type="family">Limnichidae</named-content></kwd></kwd-group><mixed-citation publication-type="journal"><person-group><name><surname>Liu</surname><given-names>Zhen-Hua</given-names></name><name><surname>Xie</surname><given-names>Qiang</given-names></name><name><surname>Jia</surname><given-names>Feng-Long</given-names></name></person-group><article-title><italic><tp:taxon-name><tp:taxon-name-part taxon-name-part-type="genus" reg="Hyphalus">Hyphalus</tp:taxon-name-part> <tp:taxon-name-part taxon-name-part-type="species" reg="shiyuensis">shiyuensis</tp:taxon-name-part></tp:taxon-name></italic> sp. nov. from Xisha Islands, China (<tp:taxon-name><tp:taxon-name-part taxon-name-part-type="order">Coleoptera</tp:taxon-name-part></tp:taxon-name>, <tp:taxon-name><tp:taxon-name-part taxon-name-part-type="family">Limnichidae</tp:taxon-name-part></tp:taxon-name>, <tp:taxon-name><tp:taxon-name-part taxon-name-part-type="subfamily">Hyphalinae</tp:taxon-name-part></tp:taxon-name>)</article-title><source>Zookeys</source><day>16</day><month>6</month><year>2020</year><volume>941</volume><fpage>91</fpage><lpage>99</lpage><pub-id pub-id-type="doi">10.3897/zookeys.941.48873</pub-id></mixed-citation></tp:treatment-meta><tp:nomenclature><tp:taxon-name><object-id xmlns:xlink="http://www.w3.org/1999/xlink" content-type="arpha" xlink:type="simple">17C22EC8-05B1-5718-A67B-5D415CEE3A1D</object-id>
              <tp:taxon-name-part taxon-name-part-type="genus" reg="Hyphalus">Hyphalus</tp:taxon-name-part>
              <tp:taxon-name-part taxon-name-part-type="species" reg="shiyuensis">shiyuensis</tp:taxon-name-part>
              <object-id xmlns:xlink="http://www.w3.org/1999/xlink" content-type="zoobank" xlink:type="simple">http://zoobank.org/B0F44404-362F-4045-A42C-177A595BE010</object-id>
            </tp:taxon-name><tp:taxon-status xmlns:xlink="http://www.w3.org/1999/xlink" xlink:type="simple">sp. nov.</tp:taxon-status><xref ref-type="fig" rid="F1">Figures 1–9</xref><xref ref-type="fig" rid="F2">, 10–13</xref><xref ref-type="fig" rid="F3">, 14</xref></tp:nomenclature><tp:treatment-sec sec-type="material" id="SECID0EXJAC"><title>Material examined.</title><p><bold><italic>Holotype</italic></bold>: male, China, Hainan Province, Xisha, Shiyu Reef, in a small salty pool (中国, 海南, 西沙, 石屿), <named-content xmlns:xlink="http://www.w3.org/1999/xlink" content-type="dwc:verbatimCoordinates" xlink:type="simple"><named-content content-type="geo-json" specific-use="{&#34;type&#34;:&#34;Point&#34;,&#34;coordinates&#34;:[111.748056,16.545000]}" id="NCID0EFKAC" xlink:type="simple">16°32'42"N, 111°44'53"E</named-content></named-content>, alt. 0 m, 30.viii.2018, Qiang Xie leg. (<named-content xmlns:xlink="http://www.w3.org/1999/xlink" content-type="dwc:institutional_code" xlink:type="simple">SYSU</named-content>). <bold><italic>Paratypes</italic></bold>: same data as holotype (2 males, <named-content xmlns:xlink="http://www.w3.org/1999/xlink" content-type="dwc:institutional_code" xlink:type="simple">SYSU</named-content>).</p><fig id="F1" position="float" orientation="portrait"><object-id xmlns:xlink="http://www.w3.org/1999/xlink" content-type="doi" xlink:type="simple">10.3897/zookeys.941.48873.figures1-9</object-id><object-id xmlns:xlink="http://www.w3.org/1999/xlink" content-type="arpha" xlink:type="simple">237AC5DD-025C-54BB-BE12-A0E176F19A45</object-id><label>Figures 1–9.</label><caption><p><italic><tp:taxon-name><tp:taxon-name-part taxon-name-part-type="genus" reg="Hyphalus">Hyphalus</tp:taxon-name-part> <tp:taxon-name-part taxon-name-part-type="species" reg="shiyuensis">shiyuensis</tp:taxon-name-part></tp:taxon-name></italic> sp. nov. <bold>1</bold> habitus, dorsum <bold>2</bold> habitus, venter <bold>3</bold> abdomen, venter <bold>4</bold> antenna <bold>5</bold> Mandibles <bold>6</bold> labium <bold>7</bold> maxilla <bold>8</bold> labrum <bold>9</bold> aedeagus. Scale bars: 0.5 mm for (<bold>1–3</bold>); 0.1 mm for (<bold>4–9</bold>).</p></caption><graphic xmlns:xlink="http://www.w3.org/1999/xlink" xlink:href="zookeys-941-091-g001.jpg" position="float" orientation="portrait" xlink:type="simple" id="oo_421681.jpg"><uri content-type="original_file" xlink:type="simple">https://binary.pensoft.net/fig/421681</uri></graphic></fig></tp:treatment-sec><tp:treatment-sec sec-type="material" id="SECID0EFMAC"><title>Additional material examined.</title><p><italic><tp:taxon-name><tp:taxon-name-part taxon-name-part-type="genus" reg="Hyphalus">Hyphalus</tp:taxon-name-part> <tp:taxon-name-part taxon-name-part-type="species" reg="insularis">insularis</tp:taxon-name-part></tp:taxon-name></italic> Britton, 1971. <bold><italic>Holotype</italic></bold>: Herron I. Gt. Barrier Reef, Q. 24.xi.1968, beneath rocks below high-water mark. E. Britton, S. Misko (<named-content xmlns:xlink="http://www.w3.org/1999/xlink" content-type="dwc:institutional_code" xlink:type="simple">ANIC</named-content>). <bold><italic>Paratypes</italic></bold>: same data as holotype (75 specimens, <named-content xmlns:xlink="http://www.w3.org/1999/xlink" content-type="dwc:institutional_code" xlink:type="simple">ANIC</named-content>).</p><p><italic><tp:taxon-name><tp:taxon-name-part taxon-name-part-type="genus" reg="Hyphalus">Hyphalus</tp:taxon-name-part> <tp:taxon-name-part taxon-name-part-type="species" reg="wisei">wisei</tp:taxon-name-part></tp:taxon-name></italic> Britton, 1973. <bold><italic>Paratype</italic></bold>: New Zealand Cape Rodney, North I. exposed rock platform opposite Goat I., N. of Leigh 5.xii.68, K.A.J. Wise (dissected for SEM photograph, <named-content xmlns:xlink="http://www.w3.org/1999/xlink" content-type="dwc:institutional_code" xlink:type="simple">ANIC</named-content>). None types: Leigh, NZ G. Kuschel/ <italic><tp:taxon-name><tp:taxon-name-part taxon-name-part-type="genus" reg="Hyphalus">Hyphalus</tp:taxon-name-part> <tp:taxon-name-part taxon-name-part-type="species" reg="wisei">wisei</tp:taxon-name-part></tp:taxon-name></italic> Britton ♂ (1 male, <named-content xmlns:xlink="http://www.w3.org/1999/xlink" content-type="dwc:institutional_code" xlink:type="simple">ANIC</named-content>).</p><p><italic><tp:taxon-name><tp:taxon-name-part taxon-name-part-type="genus" reg="Hyphalus">Hyphalus</tp:taxon-name-part> <tp:taxon-name-part taxon-name-part-type="species" reg="kuscheli">kuscheli</tp:taxon-name-part></tp:taxon-name></italic> Britton, 1977. <bold><italic>Paratypes</italic></bold>: In rock crevice at H. W. M. Napier Bay 6. III. 1945 J. M. GURR/ Bay of Islands Co. North I. <named-content xmlns:xlink="http://www.w3.org/1999/xlink" content-type="dwc:institutional_code" xlink:type="simple">ANIC</named-content>); In rock crevice at H. W. M. below recent spring H. W. M. Napier Bay 6. III. 1948 J. M. GURR/ Bay of Islands Co. North I. (<named-content xmlns:xlink="http://www.w3.org/1999/xlink" content-type="dwc:institutional_code" xlink:type="simple">ANIC</named-content>).</p><p><italic><tp:taxon-name><tp:taxon-name-part taxon-name-part-type="genus" reg="Hyphalus">Hyphalus</tp:taxon-name-part> <tp:taxon-name-part taxon-name-part-type="species" reg="prolixus">prolixus</tp:taxon-name-part></tp:taxon-name></italic> Britton, 1977. <bold><italic>Paratypes</italic></bold>: In rock crevice below H. W. M. Otupoho Bay, Moturua, I. 26. III. 1945 J. M. GURR/ Bay of Islands Co. North I. (4 specimens, <named-content xmlns:xlink="http://www.w3.org/1999/xlink" content-type="dwc:institutional_code" xlink:type="simple">ANIC</named-content>).</p></tp:treatment-sec><tp:treatment-sec sec-type="diagnosis" id="SECID0E1PAC"><title>Diagnosis.</title><p>The new species can be separated from the New Zealand species by the broadly ovate body shape. Additionally, the median lobe of aedeagus of <italic><tp:taxon-name><tp:taxon-name-part taxon-name-part-type="genus" reg="Hyphalus">H.</tp:taxon-name-part> <tp:taxon-name-part taxon-name-part-type="species" reg="shiyuensis">shiyuensis</tp:taxon-name-part></tp:taxon-name></italic> sp. nov. is the same length as the parameres (Fig. <xref ref-type="fig" rid="F1">9</xref>), thus differing from Seychellois <italic><tp:taxon-name><tp:taxon-name-part taxon-name-part-type="genus" reg="Hyphalus">H.</tp:taxon-name-part> <tp:taxon-name-part taxon-name-part-type="species" reg="crowsoni">crowsoni</tp:taxon-name-part></tp:taxon-name></italic> and <italic><tp:taxon-name><tp:taxon-name-part taxon-name-part-type="genus" reg="Hyphalus">H.</tp:taxon-name-part> <tp:taxon-name-part taxon-name-part-type="species" reg="madli">madli</tp:taxon-name-part></tp:taxon-name></italic>. It can also be distinguished from the Australian <italic><tp:taxon-name><tp:taxon-name-part taxon-name-part-type="genus" reg="Hyphalus">H.</tp:taxon-name-part> <tp:taxon-name-part taxon-name-part-type="species" reg="insularis">insularis</tp:taxon-name-part></tp:taxon-name></italic> and Japanese <italic><tp:taxon-name><tp:taxon-name-part taxon-name-part-type="genus" reg="Hyphalus">H.</tp:taxon-name-part> <tp:taxon-name-part taxon-name-part-type="species" reg="taekoae">taekoae</tp:taxon-name-part></tp:taxon-name></italic> by the curved basal projection of the phallobase, which is similar to <italic><tp:taxon-name><tp:taxon-name-part taxon-name-part-type="genus" reg="Hyphalus">H.</tp:taxon-name-part> <tp:taxon-name-part taxon-name-part-type="species" reg="madli">madli</tp:taxon-name-part></tp:taxon-name></italic> (<xref ref-type="bibr" rid="B5">Hernando and Ribera 2004</xref>: fig. 1).</p></tp:treatment-sec><tp:treatment-sec sec-type="description" id="SECID0ELCAE"><title>Description.</title><p>Length 1.10–1.22 mm, width 0.62–0.69 mm. Body compact and nearly ovate (Fig. <xref ref-type="fig" rid="F1">1</xref>), dorsum black, venter brown to brownish red, slightly convex both dorsally and ventrally. Vestiture of short and dense silver setae (Fig. <xref ref-type="fig" rid="F1">2</xref>).</p><p>Head sub-rectangular, partly retracted in prothorax, not constricted behind eyes; lateral margins slightly curved, posterior margin slightly emarginated; vertex line and occipital incisions absent. Eyes small and very slightly protruding laterally, finely facetted. Antennae closely inserted in front of eyes; insertions concealed by small frontal expansions laterally. Antennae (Fig. <xref ref-type="fig" rid="F1">4</xref>) 11-segmented with a 3-segmented antennal club, scape elongate and slightly enlarged apically, pedicel smaller and cylindrical, basal two antennomeres of antennal club with small angulate projection at outer apical corner, terminal segment dilated and fusiform; antennomeres with sparse alveolate sensorium on the surfaces (Fig. <xref ref-type="fig" rid="F2">11</xref>). Frontoclypeal suture present and straight; clypeus rectangular with apical margin very slightly emarginate; labrum (Fig. <xref ref-type="fig" rid="F1">8</xref>) large and sub-trapezoid, exposed from dorsal side and freely articulated with clypeus. Mandibles (Fig. <xref ref-type="fig" rid="F1">5</xref>) sub-triangular with broad base and narrow apex, lateral margins curved with three apical teeth, dorsal surface with a lateral tubercle at base; prostheca sclerotized and elongated with several apical setae; mola present. Maxillae (Figs <xref ref-type="fig" rid="F1">7</xref>, <xref ref-type="fig" rid="F2">13</xref>) with 4-segmented palps, first palpomere shortest, second palpomere elongate and slightly enlarged apically, third palpomere transverse and short, terminal palpomere enlarged and ovate with pointed apex; galea not narrower than lacinia, apex acute; lacinia with dense long setae along the inner edge. Labium (Fig. <xref ref-type="fig" rid="F1">6</xref>) small, labial palps 3-segmented, ligula present and broad. Ventral side of head without sub-antennal suture; gular suture widely separated and diverging posteriorly, gula area short. Cervical sclerites present and large.</p><fig id="F2" position="float" orientation="portrait"><object-id xmlns:xlink="http://www.w3.org/1999/xlink" content-type="doi" xlink:type="simple">10.3897/zookeys.941.48873.figures10-13</object-id><object-id xmlns:xlink="http://www.w3.org/1999/xlink" content-type="arpha" xlink:type="simple">4F5A97BA-0C96-536B-B71E-9434C6C40E5D</object-id><label>Figures 10–13.</label><caption><p><italic><tp:taxon-name><tp:taxon-name-part taxon-name-part-type="genus" reg="Hyphalus">Hyphalus</tp:taxon-name-part> <tp:taxon-name-part taxon-name-part-type="species" reg="shiyuensis">shiyuensis</tp:taxon-name-part></tp:taxon-name></italic> sp. nov. SEM images <bold>10</bold> head, prothorax and mesothorax, venter <bold>11</bold> terminal antennomeres <bold>12</bold> pterothorax and abdomen, venter <bold>13</bold> mouthparts.</p></caption><graphic xmlns:xlink="http://www.w3.org/1999/xlink" xlink:href="zookeys-941-091-g002.jpg" position="float" orientation="portrait" xlink:type="simple" id="oo_421682.jpg"><uri content-type="original_file" xlink:type="simple">https://binary.pensoft.net/fig/421682</uri></graphic></fig><p>Pronotum transverse, ca 0.6 times as long as wide, widest just before posterior angles, lateral margins slightly curved, posterior margin bisinuate, anterior angles acute and extending forwardly, posterior angles acute and extending posteriorly; disc convex, with dense and fine punctations; lateral carinae complete, pronotal epipleuron wide. Prosternum with area before procoxae longer than prosternal process, anterior margin broadly curved; prosternal process broad and parallel sided, apex narrowed with truncate apical margin, extending into the cavities on mesoventrite (Fig. <xref ref-type="fig" rid="F2">10</xref>). Notosternal suture complete. Procoxae slightly transverse with exposed trochantins (Fig. <xref ref-type="fig" rid="F2">10</xref>), widely separated; procoxal cavities sub-rectangular, externally and internally open.</p><p>Scutellum small and triangular. Elytra relatively broad, ca 1.1 times as long as wide, widest at about anterior third, lateral margins crenulate, apex with quadrangular projection that fits into incision of last ventrite. Dorsal surface weakly convex with fine punctations; epipleuron broad at base, extending to the apical projection. Hind wings absent. Mesoventrite short with pair of lateral depressions anteriorly and a large central concavity to receive the prosternal process, mesoventral process broad with posterior margin truncate; metaventrite short and nearly flattened, metanepisternum broad, meso-metaventral junction simple, of straight line; metendosternite with short and very broad strut, lateral arms slender, laminae and anterior tendons absent. Mesocoxae ovate and widely separated, trochantins exposed; mesocoxal cavities laterally open to mesepimeron, distance between cavities larger than width of cavities. Metacoxae ovate and widely separated, only a little wider than length. Legs all with brown enlarged femora, trochanters triangular and yellowish; tibiae flattened and expanded; tarsal formula 4-4-4, first three tarsomeres short and yellowish, last tarsomere elongate and enlarged apically with a pair of falciform claws, all with sparse long hairs underneath.</p><p>Abdomen (Figs <xref ref-type="fig" rid="F1">3</xref>, <xref ref-type="fig" rid="F2">12</xref>) with five ventrites, gradually narrowed posteriorly, covered with dense short depressed setae which are longer on apex; each segment with pair of small posterolateral projections protruding posteriorly, first three ventrites fused and almost equal in length; intercoxal process of first ventrite broad with anterior margin truncate, fourth ventrite shortest, last ventrite sub-trapezoid with pair of small incisions besides posterolateral projections.</p><p>Male genitalia with aedeagus trilobate (Fig. <xref ref-type="fig" rid="F1">9</xref>), phallobase long and sub-cylindrical with a small basal projection, parameres slender with rounded apex, median lobe bowling-shaped with apex slight enlarged, nearly the same length as parameres.</p><p>Female unknown.</p></tp:treatment-sec><tp:treatment-sec sec-type="habitat" id="SECID0ETFAE"><title>Habitat.</title><p>Living in a small pool filled with sea water on a reef.</p></tp:treatment-sec><tp:treatment-sec sec-type="etymology" id="SECID0EYFAE"><title>Etymology.</title><p>The new species is named after Shiyu Reef, the type locality. The species name is an adjective.</p></tp:treatment-sec><tp:treatment-sec sec-type="distribution" id="SECID0E4FAE"><title>Distribution.</title><p>Only known from the type locality (Fig. <xref ref-type="fig" rid="F3">14</xref>).</p><fig id="F3" position="float" orientation="portrait"><object-id xmlns:xlink="http://www.w3.org/1999/xlink" content-type="doi" xlink:type="simple">10.3897/zookeys.941.48873.figure14</object-id><object-id xmlns:xlink="http://www.w3.org/1999/xlink" content-type="arpha" xlink:type="simple">07A38CEC-74EF-5BC4-8AB5-2697362DCCEA</object-id><label>Figure 14.</label><caption><p>Distribution of <italic><tp:taxon-name><tp:taxon-name-part taxon-name-part-type="genus" reg="Hyphalus">Hyphalus</tp:taxon-name-part> <tp:taxon-name-part taxon-name-part-type="species" reg="shiyuensis">shiyuensis</tp:taxon-name-part></tp:taxon-name></italic> sp. nov.</p></caption><graphic xmlns:xlink="http://www.w3.org/1999/xlink" xlink:href="zookeys-941-091-g003.jpg" position="float" orientation="portrait" xlink:type="simple" id="oo_421683.jpg"><uri content-type="original_file" xlink:type="simple">https://binary.pensoft.net/fig/421683</uri></graphic></fig></tp:treatment-sec><ref-list><ref id="B5"><mixed-citation xmlns:xlink="http://www.w3.org/1999/xlink" xlink:type="simple"><person-group><name name-style="western"><surname>Hernando</surname><given-names>C</given-names></name><name name-style="western"><surname>Ribera</surname><given-names>I</given-names></name></person-group> (<year>2004</year>) <article-title><italic><tp:taxon-name><tp:taxon-name-part taxon-name-part-type="genus">Hyphalus</tp:taxon-name-part> <tp:taxon-name-part taxon-name-part-type="species">madli</tp:taxon-name-part></tp:taxon-name></italic> sp. n., a new intertidal limnichid beetle from the Seychelles.</article-title><source>Koleopterologische Rundschau</source><volume>74</volume>: <fpage>413</fpage>–<lpage>417</lpage>.</mixed-citation></ref></ref-list></tp:taxon-treatment>
